# Supplementary material for: Metabolic Imprint of Poliovirus on Glioblastoma Cells and Its Role in Virus Replication and Cytopathic Activity
Source: Int J Mol Sci. 2025 Jul 30;26(15):7346. doi: 10.3390/ijms26157346 (PMC12346930; doi:10.3390/ijms26157346)
Supplement: Supplementary file 1 [file ijms-26-07346-s001.zip]

Archive with 1 entries (1 files):
- ijms-3682247-supplementary.pdf
